# Supplementary material for: BILFF: All-Atom Force Field for Modeling Triazolium- and Benzoate-Based Ionic Liquids
Source: Molecules. 2023 Nov 14;28(22):7592. doi: 10.3390/molecules28227592 (PMC10674667; doi:10.3390/molecules28227592)
Supplement: Supplementary file 1 [file molecules-28-07592-s001.zip]

Archive with 1 entries (1 files):
- molecules-2637542-supplementary.pdf
